# Supplementary material for: Meta-analysis of factors for osteonecrosis in systemic lupus erythematosus: integration of comprehensive literatures and multicenter databases
Source: Front Immunol. 2026 Jul 2;17:1679237. doi: 10.3389/fimmu.2026.1679237 (PMC13372907; doi:10.3389/fimmu.2026.1679237)
Supplement: Supplementary file 1 [file DataSheet1.zip]

Archive with 95 entries (94 files):
- Supplementary Material/
- Supplementary Material/Supplementary figure 1.tif
- Supplementary Material/Supplementary figure 10.tif
- Supplementary Material/Supplementary figure 11.tif
- Supplementary Material/Supplementary figure 12.tif
- Supplementary Material/Supplementary figure 13.tif
- Supplementary Material/Supplementary figure 14.tif
- Supplementary Material/Supplementary figure 15.tif
- Supplementary Material/Supplementary figure 16.tif
- Supplementary Material/Supplementary figure 17.tif
- Supplementary Material/Supplementary figure 18.tif
- Supplementary Material/Supplementary figure 19.tif
- Supplementary Material/Supplementary figure 2.tif
- Supplementary Material/Supplementary figure 20.tif
- Supplementary Material/Supplementary figure 21.tif
- Supplementary Material/Supplementary figure 22.tif
- Supplementary Material/Supplementary figure 23.tif
- Supplementary Material/Supplementary figure 24.tif
- Supplementary Material/Supplementary figure 25.tif
- Supplementary Material/Supplementary figure 26.tif
- Supplementary Material/Supplementary figure 27.tif
- Supplementary Material/Supplementary figure 28.tif
- Supplementary Material/Supplementary figure 29.tif
- Supplementary Material/Supplementary figure 3.tif
- Supplementary Material/Supplementary figure 30.tif
- Supplementary Material/Supplementary figure 31.tif
- Supplementary Material/Supplementary figure 32.tif
- Supplementary Material/Supplementary figure 33.tif
- Supplementary Material/Supplementary figure 34.tif
- Supplementary Material/Supplementary figure 35.tif
- Supplementary Material/Supplementary figure 36.tif
- Supplementary Material/Supplementary figure 37.tif
- Supplementary Material/Supplementary figure 38.tif
- Supplementary Material/Supplementary figure 39.tif
- Supplementary Material/Supplementary figure 4.tif
- Supplementary Material/Supplementary figure 40.tif
- Supplementary Material/Supplementary figure 41.tif
- Supplementary Material/Supplementary figure 42.tif
- Supplementary Material/Supplementary figure 43.tif
- Supplementary Material/Supplementary figure 44.tif
- Supplementary Material/Supplementary figure 45.tif
- Supplementary Material/Supplementary figure 46.tif
- Supplementary Material/Supplementary figure 47.tif
- Supplementary Material/Supplementary figure 48.tif
- Supplementary Material/Supplementary figure 49.tif
- Supplementary Material/Supplementary figure 5.tif
- Supplementary Material/Supplementary figure 50.tif
- Supplementary Material/Supplementary figure 51.tif
- Supplementary Material/Supplementary figure 52.tif
- Supplementary Material/Supplementary figure 53.tif
- Supplementary Material/Supplementary figure 54.tif
- Supplementary Material/Supplementary figure 55.tif
- Supplementary Material/Supplementary figure 56.tif
- Supplementary Material/Supplementary figure 6.tif
- Supplementary Material/Supplementary figure 7.tif
- Supplementary Material/Supplementary figure 8.tif
- Supplementary Material/Supplementary figure 9.tif
- Supplementary Material/Supplementary table 1.docx
- Supplementary Material/Supplementary table 10.docx
- Supplementary Material/Supplementary table 11.docx
- Supplementary Material/Supplementary table 12.docx
- Supplementary Material/Supplementary table 13.docx
- Supplementary Material/Supplementary table 14.docx
- Supplementary Material/Supplementary table 15.docx
- Supplementary Material/Supplementary table 16.docx
- Supplementary Material/Supplementary table 17.docx
- Supplementary Material/Supplementary table 18.docx
- Supplementary Material/Supplementary table 19.docx
- Supplementary Material/Supplementary table 2.docx
- Supplementary Material/Supplementary table 20.docx
- Supplementary Material/Supplementary table 21.docx
- Supplementary Material/Supplementary table 22.docx
- Supplementary Material/Supplementary table 23.docx
- Supplementary Material/Supplementary table 24.docx
- Supplementary Material/Supplementary table 25.docx
- Supplementary Material/Supplementary table 26.docx
- Supplementary Material/Supplementary table 27.docx
- Supplementary Material/Supplementary table 28.docx
- Supplementary Material/Supplementary table 29.docx
- Supplementary Material/Supplementary table 3.docx
- Supplementary Material/Supplementary table 30.docx
- Supplementary Material/Supplementary table 31.docx
- Supplementary Material/Supplementary table 32.docx
- Supplementary Material/Supplementary table 33.docx
- Supplementary Material/Supplementary table 34.docx
- Supplementary Material/Supplementary table 35.docx
- Supplementary Material/Supplementary table 36.docx
- Supplementary Material/Supplementary table 37.docx
- Supplementary Material/Supplementary table 38.docx
- Supplementary Material/Supplementary table 4.docx
- Supplementary Material/Supplementary table 5.docx
- Supplementary Material/Supplementary table 6.docx
- Supplementary Material/Supplementary table 7.docx
- Supplementary Material/Supplementary table 8.docx
- Supplementary Material/Supplementary table 9.docx
